# Supplementary material for: Drug Combinations Targeting FAK and MEK Overcomes Tumor Heterogeneity in Glioblastoma
Source: Pharmaceutics. 2025 Apr 23;17(5):549. doi: 10.3390/pharmaceutics17050549 (PMC12114623; doi:10.3390/pharmaceutics17050549)
Supplement: Supplementary file 1 [file pharmaceutics-17-00549-s001.zip]

Archive with 1 entries (1 files):
- pharmaceutics-3542915-supplementary.pdf
